# Supplementary material for: Characteristics and Correlation of the Microbial Communities and Flavor Compounds during the First Three Rounds of Fermentation in Chinese Sauce-Flavor Baijiu
Source: Foods. 2023 Jan 3;12(1):207. doi: 10.3390/foods12010207 (PMC9818360; doi:10.3390/foods12010207)
Supplement: Supplementary file 1 [file foods-12-00207-s001.zip]

Archive with 1 entries (1 files):
- foods-2090300-supplementary.pdf
